# Supplementary material for: Mo3Ni2N Nanoparticle Generation by Spark Discharge
Source: Materials (Basel). 2023 Jan 27;16(3):1113. doi: 10.3390/ma16031113 (PMC9920893; doi:10.3390/ma16031113)
Supplement: Supplementary file 1 [file materials-16-01113-s001.zip]

Archive with 1 entries (1 files):
- materials-2116807-supplementary.pdf
